# Supplementary material for: Volumetric mass density measurements of mesenchymal stem cells in suspension using a density meter
Source: iScience. 2022 Dec 10;26(1):105796. doi: 10.1016/j.isci.2022.105796 (PMC9803822; doi:10.1016/j.isci.2022.105796)
Supplement: Table S1. Raw data for the determination of the cell volumetric mass using density centrifugation, related to Figure 2 [file mmc2.xlsx]

## Sheet: Raw Data Density centrifugation
Sample	Volumetric mass density	Resuspension volume	Cell number (per ml)	Viability	Cell number (total)	Cell number (expected, per 2 ml)	Cell number (total, normalized)
	[g/cm3]	[ml]
Donor 1 - ToExpect_1		20.5	956000	0.985	19598000	1760000
Donor 1 - ToExpect_2		20.5	846000	0.979	1.7343e+07
Donor 1 - ToExpect_3		20.5	838000	0.991	1.7179e+07
Donor 1 - Supernatant_1	1.01	11	15900	0.826	174900	1760000	0.099375
Donor 1 - Supernatant_2	1.01	11	23400	0.941	257400	1760000	0.14625
Donor 1 - Supernatant_3	1.01	11	11000	1	121000	1760000	0.06875
Donor 1 - Supernatant_1	1.015	11	44100	0.922	485100	1760000	0.275625
Donor 1 - Supernatant_2	1.015	11	51000	0.973	561000	1760000	0.31875
Donor 1 - Supernatant_3	1.015	11	59300	0.965	652300	1760000	0.370625
Donor 1 - Supernatant_1	1.02	11	75800	0.982	833800	1760000	0.47375
Donor 1 - Supernatant_2	1.02	11	84800	0.955	932800	1760000	0.53
Donor 1 - Supernatant_3	1.02	11	71000	0.99	781000	1760000	0.44375
Donor 1 - Supernatant_1	1.025	11	54500	0.937	599500	1760000	0.340625
Donor 1 - Supernatant_2	1.025	11	84100	1	925100	1760000	0.525625
Donor 1 - Supernatant_3	1.025	11	78400	1	862400	1760000	0.49
Donor 1 - Supernatant_1	1.03	11	54000	0.988	594000	1760000	0.3375
Donor 1 - Supernatant_2	1.03	11	45500	0.985	500500	1760000	0.284375
Donor 1 - Supernatant_3	1.03	11	45500	0.939	500500	1760000	0.284375
Donor 1 - Supernatant_1	1.035	11	40700	0.983	447700	1760000	0.254375
Donor 1 - Supernatant_2	1.035	11	45500	1	500500	1760000	0.284375
Donor 1 - Supernatant_3	1.035	11	35200	1	387200	1760000	0.22
Donor 1 - Supernatant_1	1.04	11	30300	0.977	333300	1760000	0.189375
Donor 1 - Supernatant_2	1.04	11	29000	1	319000	1760000	0.18125
Donor 1 - Supernatant_3	1.04	11	37200	1	409200	1760000	0.2325
Donor 1 - Supernatant_1	1.045	11	40500	1	445500	1760000	0.253125
Donor 1 - Supernatant_2	1.045	11	62100	0.989	683100	1760000	0.388125
Donor 1 - Supernatant_3	1.045	11	56500	1	621500	1760000	0.353125
Donor 1 - Supernatant_1	1.05	11	79300	0.974	872300	1760000	0.495625
Donor 1 - Supernatant_2	1.05	11	80000	1	880000	1760000	0.5
Donor 1 - Supernatant_3	1.05	11	105000	0.981	1155000	1760000	0.65625
Donor 1 - Supernatant_1	1.055	11	87100	0.992	958100	1760000	0.544375
Donor 1 - Supernatant_2	1.055	11	102000	0.993	1122000	1760000	0.6375
Donor 1 - Supernatant_3	1.055	11	102000	1	1122000	1760000	0.6375
Donor 1 - Pellet_1	1.01	0.53	1770000	0.936	938100	1760000	0.533011
Donor 1 - Pellet_2	1.01	0.53	1770000	0.909	938100	1760000	0.533011
Donor 1 - Pellet_3	1.01	0.53	1600000	0.896	848000	1760000	0.481818
Donor 1 - Pellet_1	1.015	0.54	1750000	0.94	945000	1760000	0.536932
Donor 1 - Pellet_2	1.015	0.54	1760000	0.944	950400	1760000	0.54
Donor 1 - Pellet_3	1.015	0.54	1590000	0.919	858600	1760000	0.487841
Donor 1 - Pellet_1	1.02	0.53	1470000	0.965	779100	1760000	0.44267
Donor 1 - Pellet_2	1.02	0.53	1550000	0.975	821500	1760000	0.466761
Donor 1 - Pellet_3	1.02	0.53	1400000	0.969	742000	1760000	0.421591
Donor 1 - Pellet_1	1.025	0.55	1460000	0.96	803000	1760000	0.45625
Donor 1 - Pellet_2	1.025	0.55	1400000	0.955	770000	1760000	0.4375
Donor 1 - Pellet_3	1.025	0.55	1340000	0.95	737000	1760000	0.41875
Donor 1 - Pellet_1	1.03	0.54	1710000	0.95	923400	1760000	0.524659
Donor 1 - Pellet_2	1.03	0.54	1660000	0.94	896400	1760000	0.509318
Donor 1 - Pellet_3	1.03	0.54	1630000	0.953	880200	1760000	0.500114
Donor 1 - Pellet_1	1.035	0.55	1570000	0.97	863500	1760000	0.490625
Donor 1 - Pellet_2	1.035	0.55	1590000	0.956	874500	1760000	0.496875
Donor 1 - Pellet_3	1.035	0.55	1490000	0.946	819500	1760000	0.465625
Donor 1 - Pellet_1	1.04	0.55	1360000	0.954	748000	1760000	0.425
Donor 1 - Pellet_2	1.04	0.55	1440000	0.963	792000	1760000	0.45
Donor 1 - Pellet_3	1.04	0.55	1400000	0.955	770000	1760000	0.4375
Donor 1 - Pellet_1	1.045	0.53	694000	0.916	367820	1760000	0.208989
Donor 1 - Pellet_2	1.045	0.53	741000	0.924	392730	1760000	0.223142
Donor 1 - Pellet_3	1.045	0.53	704000	0.924	373120	1760000	0.212
Donor 1 - Pellet_1	1.05	0.55	123000	0.916	67650	1760000	0.0384375
Donor 1 - Pellet_2	1.05	0.55	126000	0.907	69300	1760000	0.039375
Donor 1 - Pellet_3	1.05	0.55	128000	0.855	70400	1760000	0.04
Donor 1 - Pellet_1	1.055	0.52	40500	0.783	21060	1760000	0.0119659
Donor 1 - Pellet_2	1.055	0.52	38600	0.857	20072	1760000	0.0114045
Donor 1 - Pellet_3	1.055	0.52	31700	0.699	16484	1760000	0.00936591
Donor 2 - ToExpect_1		21	676000	0.969	14196000	1.44467e+06
Donor 2 - ToExpect_2		21	734000	0.976	15414000
Donor 2 - ToExpect_3		21	757000	0.964	15897000
Donor 2 - Supernatant_1	1.01	11	42100	0.902	463100	1.44467e+06	0.320558
Donor 2 - Supernatant_2	1.01	11	30300	0.977	333300	1.44467e+06	0.230711
Donor 2 - Supernatant_3	1.01	11	30300	0.932	333300	1.44467e+06	0.230711
Donor 2 - Supernatant_1	1.015	11	28300	1	311300	1.44467e+06	0.215482
Donor 2 - Supernatant_2	1.015	11	27600	0.95	303600	1.44467e+06	0.210152
Donor 2 - Supernatant_3	1.015	11	22100	0.969	243100	1.44467e+06	0.168274
Donor 2 - Supernatant_1	1.02	11	43400	0.968	477400	1.44467e+06	0.330457
Donor 2 - Supernatant_2	1.02	11	47200	0.955	519200	1.44467e+06	0.359391
Donor 2 - Supernatant_3	1.02	11	37500	0.964	412500	1.44467e+06	0.285533
Donor 2 - Supernatant_1	1.025	11	46200	0.985	508200	1.44467e+06	0.351777
Donor 2 - Supernatant_2	1.025	11	54500	0.962	599500	1.44467e+06	0.414975
Donor 2 - Supernatant_3	1.025	11	40000	1	440000	1.44467e+06	0.304569
Donor 2 - Supernatant_1	1.03	11	26200	0.921	288200	1.44467e+06	0.199492
Donor 2 - Supernatant_2	1.03	11	22100	1	243100	1.44467e+06	0.168274
Donor 2 - Supernatant_3	1.03	11	17900	0.962	196900	1.44467e+06	0.136294
Donor 2 - Supernatant_1	1.035	11	31000	1	341000	1.44467e+06	0.236041
Donor 2 - Supernatant_2	1.035	11	37200	0.926	409200	1.44467e+06	0.283249
Donor 2 - Supernatant_3	1.035	11	16200	0.913	178200	1.44467e+06	0.12335
Donor 2 - Supernatant_1	1.04	11	37200	1	409200	1.44467e+06	0.283249
Donor 2 - Supernatant_2	1.04	11	40000	0.9	440000	1.44467e+06	0.304569
Donor 2 - Supernatant_3	1.04	11	30300	0.977	333300	1.44467e+06	0.230711
Donor 2 - Supernatant_1	1.045	11	75200	1	827200	1.44467e+06	0.572589
Donor 2 - Supernatant_2	1.045	11	92200	0.969	1014200	1.44467e+06	0.70203
Donor 2 - Supernatant_3	1.045	11	90100	0.977	991100	1.44467e+06	0.686041
Donor 2 - Supernatant_1	1.05	11	125000	1	1375000	1.44467e+06	0.951777
Donor 2 - Supernatant_2	1.05	11	130000	0.989	1430000	1.44467e+06	0.989848
Donor 2 - Supernatant_3	1.05	11	126000	0.995	1386000	1.44467e+06	0.959391
Donor 2 - Supernatant_1	1.055	11	136000	1	1496000	1.44467e+06	1.03553
Donor 2 - Supernatant_2	1.055	11	138000	0.985	1518000	1.44467e+06	1.05076
Donor 2 - Supernatant_3	1.055	11	145000	0.995	1595000	1.44467e+06	1.10406
Donor 2 - Pellet_1	1.01	0.59	1600000	0.87	944000	1.44467e+06	0.653438
Donor 2 - Pellet_2	1.01	0.59	1720000	0.864	1014800	1.44467e+06	0.702446
Donor 2 - Pellet_3	1.01	0.59	1510000	0.852	890900	1.44467e+06	0.616682
Donor 2 - Pellet_1	1.015	0.56	1980000	0.887	1108800	1.44467e+06	0.767513
Donor 2 - Pellet_2	1.015	0.56	2130000	0.873	1192800	1.44467e+06	0.825658
Donor 2 - Pellet_3	1.015	0.56	1930000	0.844	1080800	1.44467e+06	0.748131
Donor 2 - Pellet_1	1.02	0.51	2440000	0.911	1244400	1.44467e+06	0.861375
Donor 2 - Pellet_2	1.02	0.51	2400000	0.863	1224000	1.44467e+06	0.847254
Donor 2 - Pellet_3	1.02	0.51	2500000	0.866	1275000	1.44467e+06	0.882557
Donor 2 - Pellet_1	1.025	0.55	1690000	0.914	929500	1.44467e+06	0.643401
Donor 2 - Pellet_2	1.025	0.55	1820000	0.94	1.001e+06	1.44467e+06	0.692893
Donor 2 - Pellet_3	1.025	0.55	1740000	0.913	957000	1.44467e+06	0.662437
Donor 2 - Pellet_1	1.03	0.54	1540000	0.923	831600	1.44467e+06	0.575635
Donor 2 - Pellet_2	1.03	0.54	1490000	0.909	804600	1.44467e+06	0.556945
Donor 2 - Pellet_3	1.03	0.54	1480000	0.916	799200	1.44467e+06	0.553207
Donor 2 -Pellet_1	1.035	0.6	1220000	0.933	732000	1.44467e+06	0.506691
Donor 2 - Pellet_2	1.035	0.6	1320000	0.946	792000	1.44467e+06	0.548223
Donor 2 - Pellet_3	1.035	0.6	1180000	0.941	708000	1.44467e+06	0.490078
Donor 2 - Pellet_1	1.04	0.58	1010000	0.962	585800	1.44467e+06	0.405491
Donor 2 - Pellet_2	1.04	0.58	1100000	0.953	638000	1.44467e+06	0.441624
Donor 2 - Pellet_3	1.04	0.58	950000	0.953	551000	1.44467e+06	0.381403
Donor 2 - Pellet_1	1.045	0.57	167000	0.905	95190	1.44467e+06	0.0658906
Donor 2 - Pellet_2	1.045	0.57	137000	0.887	78090	1.44467e+06	0.054054
Donor 2 - Pellet_3	1.045	0.57	127000	0.886	72390	1.44467e+06	0.0501084
Donor 2 - Pellet_1	1.05	0.57	52100	0.77	29697	1.44467e+06	0.0205563
Donor 2 - Pellet_2	1.05	0.57	37200	0.796	21204	1.44467e+06	0.0146774
Donor 2 - Pellet_3	1.05	0.57	47900	0.662	27303	1.44467e+06	0.0188992
Donor 2 - Pellet_1	1.055	0.55	42100	0.655	23155	1.44467e+06	0.0160279
Donor 2 - Pellet_2	1.055	0.55	39300	0.702	21615	1.44467e+06	0.0149619
Donor 2 - Pellet_3	1.055	0.55	24800	0.556	13640	1.44467e+06	0.00944162
Donor 3 - ToExpect_1		20.5	571000	0.793	11705500	1.57867e+06
Donor 3 - ToExpect_2		20.5	904000	0.87	1.8532e+07
Donor 3 - ToExpect_3		20.5	893000	0.887	18306500
Donor 3 - Supernatant_1	1.01	11	35200	0.804	387200	1.57867e+06	0.24527
Donor 3 - Supernatant_2	1.01	11	33800	0.959	371800	1.57867e+06	0.235515
Donor 3 - Supernatant_3	1.01	11	32400	0.617	356400	1.57867e+06	0.22576
Donor 3 - Supernatant_1	1.015	11	31700	0.848	348700	1.57867e+06	0.220883
Donor 3 - Supernatant_2	1.015	11	33800	0.756	371800	1.57867e+06	0.235515
Donor 3 - Supernatant_3	1.015	11	30300	0.841	333300	1.57867e+06	0.211128
Donor 3 - Supernatant_1	1.02	11	42900	0.852	471900	1.57867e+06	0.298923
Donor 3 - Supernatant_2	1.02	11	45500	0.864	500500	1.57867e+06	0.31704
Donor 3 - Supernatant_3	1.02	11	45100	0.828	496100	1.57867e+06	0.314253
Donor 3 - Supernatant_1	1.025	11	57000	0.938	627000	1.57867e+06	0.397171
Donor 3 - Supernatant_2	1.025	11	58600	0.871	644600	1.57867e+06	0.408319
Donor 3 - Supernatant_3	1.025	11	47900	0.926	526900	1.57867e+06	0.333763
Donor 3 - Supernatant_1	1.03	11	31700	0.826	348700	1.57867e+06	0.220883
Donor 3 - Supernatant_2	1.03	11	24100	0.829	265100	1.57867e+06	0.167927
Donor 3 - Supernatant_3	1.03	11	27500	0.949	302500	1.57867e+06	0.191617
Donor 3 - Supernatant_1	1.035	11	29000	0.881	319000	1.57867e+06	0.202069
Donor 3 - Supernatant_2	1.035	11	29600	0.93	325600	1.57867e+06	0.20625
Donor 3 - Supernatant_3	1.035	11	21400	0.806	235400	1.57867e+06	0.149113
Donor 3 - Supernatant_1	1.04	11	49600	0.972	545600	1.57867e+06	0.345608
Donor 3 - Supernatant_2	1.04	11	40700	1	447700	1.57867e+06	0.283594
Donor 3 - Supernatant_3	1.04	11	25500	0.946	280500	1.57867e+06	0.177682
Donor 3 - Supernatant_1	1.045	11	93800	1	1.0318e+06	1.57867e+06	0.65359
Donor 3 - Supernatant_2	1.045	11	93800	0.985	1.0318e+06	1.57867e+06	0.65359
Donor 3 - Supernatant_3	1.045	11	75200	0.982	827200	1.57867e+06	0.523986
Donor 3 - Supernatant_1	1.05	11	124000	0.994	1364000	1.57867e+06	0.86402
Donor 3 - Supernatant_2	1.05	11	105000	0.98	1155000	1.57867e+06	0.73163
Donor 3 - Supernatant_3	1.05	11	119000	1	1309000	1.57867e+06	0.829181
Donor 3 - Supernatant_1	1.055	11	95100	0.986	1046100	1184000	0.88353
Donor 3 - Supernatant_2	1.055	11	100000	0.993	1100000	1184000	0.929054
Donor 3 - Supernatant_3	1.055	11	86200	1	948200	1184000	0.800845
Donor 3 - Pellet_1	1.01	0.63	1600000	0.767	1008000	1.57867e+06	0.638514
Donor 3 - Pellet_2	1.01	0.63	1580000	0.765	995400	1.57867e+06	0.630532
Donor 3 - Pellet_3	1.01	0.63	1540000	0.763	970200	1.57867e+06	0.614569
Donor 3 - Pellet_1	1.015	0.61	2340000	0.724	1427400	1.57867e+06	0.904181
Donor 3 - Pellet_2	1.015	0.61	2340000	0.742	1427400	1.57867e+06	0.904181
Donor 3 - Pellet_3	1.015	0.61	2350000	0.71	1433500	1.57867e+06	0.908045
Donor 3 - Pellet_1	1.02	0.59	2230000	0.776	1315700	1.57867e+06	0.833425
Donor 3 - Pellet_2	1.02	0.59	2050000	0.755	1209500	1.57867e+06	0.766153
Donor 3 - Pellet_3	1.02	0.59	2140000	0.744	1262600	1.57867e+06	0.799789
Donor 3 - Pellet_1	1.025	0.56	1690000	0.849	946400	1.57867e+06	0.599493
Donor 3 - Pellet_2	1.025	0.56	1760000	0.874	985600	1.57867e+06	0.624324
Donor 3 - Pellet_3	1.025	0.56	1660000	0.841	929600	1.57867e+06	0.588851
Donor 3 - Pellet_4	1.025	0.56	1540000	0.907	862400	1.57867e+06	0.546284
Donor 3 - Pellet_1	1.03	0.57	1650000	0.885	940500	1.57867e+06	0.595756
Donor 3 - Pellet_2	1.03	0.57	1610000	0.857	917700	1.57867e+06	0.581313
Donor 3 - Pellet_3	1.03	0.57	1470000	0.837	837900	1.57867e+06	0.530764
Donor 3 - Pellet_1	1.035	0.59	1190000	0.9	702100	1.57867e+06	0.444742
Donor 3 - Pellet_2	1.035	0.59	1100000	0.893	649000	1.57867e+06	0.411106
Donor 3 - Pellet_3	1.035	0.59	1190000	0.896	702100	1.57867e+06	0.444742
Donor 3 - Pellet_1	1.04	0.61	982000	0.925	599020	1.57867e+06	0.379447
Donor 3 - Pellet_2	1.04	0.61	1030000	0.914	628300	1.57867e+06	0.397994
Donor 3 - Pellet_3	1.04	0.61	961000	0.921	586210	1.57867e+06	0.371332
Donor 3 - Pellet_1	1.045	0.55	255000	0.836	140250	1.57867e+06	0.0888408
Donor 3 - Pellet_2	1.045	0.55	255000	0.786	140250	1.57867e+06	0.0888408
Donor 3 - Pellet_3	1.045	0.55	234000	0.815	128700	1.57867e+06	0.0815245
Donor 3 - Pellet_1	1.05	0.61	113000	0.677	68930	1.57867e+06	0.0436634
Donor 3 - Pellet_2	1.05	0.61	105000	0.664	64050	1.57867e+06	0.0405722
Donor 3 - Pellet_3	1.05	0.61	128000	0.731	78080	1.57867e+06	0.0494595
Donor 3 - Pellet_1	1.055	0.62	79300	0.687	49166	1184000	0.0415253
Donor 3 - Pellet_2	1.055	0.62	78100	0.703	48422	1184000	0.040897
Donor 3 - Pellet_3	1.055	0.62	71000	0.68	44020	1184000	0.0371791
Donor 4 - ToExpect_1		20.5	826000	0.906	16933000	1.61533e+06
Donor 4 - ToExpect_2		20.5	802000	0.916	16441000
Donor 4 - ToExpect_3		20.5	795000	0.889	16297500
Donor 4 - Supernatant_1	1.01	11	38600	0.929	424600	1.61533e+06	0.262856
Donor 4 - Supernatant_2	1.01	11	47600	0.87	523600	1.61533e+06	0.324144
Donor 4 - Supernatant_3	1.01	11	32400	0.872	356400	1.61533e+06	0.220636
Donor 4 - Supernatant_1	1.015	11	51700	0.893	568700	1.61533e+06	0.352064
Donor 4 - Supernatant_2	1.015	11	41400	0.883	455400	1.61533e+06	0.281923
Donor 4 - Supernatant_3	1.015	11	46900	0.941	515900	1.61533e+06	0.319377
Donor 4 - Supernatant_1	1.02	11	30300	0.932	333300	1.61533e+06	0.206335
Donor 4 - Supernatant_2	1.02	11	26900	0.872	295900	1.61533e+06	0.183182
Donor 4 - Supernatant_3	1.02	11	21400	0.903	235400	1.61533e+06	0.145728
Donor 4 - Supernatant_1	1.025	11	32400	0.979	356400	1.61533e+06	0.220636
Donor 4 - Supernatant_2	1.025	11	42100	0.934	463100	1.61533e+06	0.28669
Donor 4 - Supernatant_3	1.025	11	30300	0.909	333300	1.61533e+06	0.206335
Donor 4 - Supernatant_1	1.03	11	49000	0.958	539000	1.61533e+06	0.333677
Donor 4 - Supernatant_2	1.03	11	25500	1	280500	1.61533e+06	0.173648
Donor 4 - Supernatant_3	1.03	11	42700	1	469700	1.61533e+06	0.290776
Donor 4 - Supernatant_1	1.035	11	40000	0.983	440000	1.61533e+06	0.27239
Donor 4 - Supernatant_2	1.035	11	32400	1	356400	1.61533e+06	0.220636
Donor 4 - Supernatant_3	1.035	11	26900	0.974	295900	1.61533e+06	0.183182
Donor 4 - Supernatant_1	1.04	11	39900	0.983	438900	1.61533e+06	0.271709
Donor 4 - Supernatant_2	1.04	11	37800	0.982	415800	1.61533e+06	0.257408
Donor 4 - Supernatant_3	1.04	11	41200	0.984	453200	1.61533e+06	0.280561
Donor 4 - Supernatant_1	1.045	11	87800	0.985	965800	1.61533e+06	0.597895
Donor 4 - Supernatant_2	1.045	11	89800	0.97	987800	1.61533e+06	0.611515
Donor 4 - Supernatant_3	1.045	11	87100	1	958100	1.61533e+06	0.593128
Donor 4 - Supernatant_1	1.05	11	96600	0.986	1062600	1453800	0.730912
Donor 4 - Supernatant_2	1.05	11	101000	0.98	1111000	1453800	0.764204
Donor 4 - Supernatant_3	1.05	11	79000	1	869000	1453800	0.597744
Donor 4 - Supernatant_1	1.055	11	79700	0.992	876700	1453800	0.60304
Donor 4 - Supernatant_2	1.055	11	99300	0.993	1092300	1453800	0.751341
Donor 4 - Supernatant_3	1.055	11	63500	0.989	698500	1453800	0.480465
Donor 4 - Pellet_1	1.01	0.45	1490000	0.885	670500	1.61533e+06	0.415085
Donor 4 - Pellet_2	1.01	0.45	1450000	0.881	652500	1.61533e+06	0.403941
Donor 4 - Pellet_3	1.01	0.45	1460000	0.852	657000	1.61533e+06	0.406727
Donor 4 - Pellet_1	1.015	0.43	1700000	0.869	731000	1.61533e+06	0.452538
Donor 4 - Pellet_2	1.015	0.43	1730000	0.808	743900	1.61533e+06	0.460524
Donor 4 - Pellet_3	1.015	0.43	1640000	0.796	705200	1.61533e+06	0.436566
Donor 4 - Pellet_1	1.02	0.42	3170000	0.83	1331400	1.61533e+06	0.824226
Donor 4 - Pellet_2	1.02	0.42	3270000	0.805	1373400	1.61533e+06	0.850227
Donor 4 - Pellet_3	1.02	0.42	3270000	0.774	1373400	1.61533e+06	0.850227
Donor 4 - Pellet_1	1.025	0.46	2380000	0.866	1094800	1.61533e+06	0.677755
Donor 4 - Pellet_2	1.025	0.46	2440000	0.897	1122400	1.61533e+06	0.694841
Donor 4 - Pellet_3	1.025	0.46	2420000	0.86	1113200	1.61533e+06	0.689146
Donor 4 - Pellet_1	1.03	0.47	1530000	0.877	719100	1.61533e+06	0.445171
Donor 4 - Pellet_2	1.03	0.47	1590000	0.9	747300	1.61533e+06	0.462629
Donor 4 - Pellet_3	1.03	0.47	1500000	0.894	705000	1.61533e+06	0.436442
Donor 4 - Pellet_1	1.035	0.46	1280000	0.927	588800	1.61533e+06	0.364507
Donor 4 - Pellet_2	1.035	0.46	1330000	0.903	611800	1.61533e+06	0.378745
Donor 4 - Pellet_3	1.035	0.46	1230000	0.897	565800	1.61533e+06	0.350268
Donor 4 - Pellet_1	1.04	1.11	78200	0.968	86802	1.61533e+06	0.0537363
Donor 4 - Pellet_2	1.04	1.11	905000	0.975	1.00455e+06	1.61533e+06	0.621884
Donor 4 - Pellet_3	1.04	1.11	940000	0.974	1.0434e+06	1.61533e+06	0.645935
Donor 4 - Pellet_1	1.045	0.45	215000	0.79	96750	1.61533e+06	0.0598948
Donor 4 - Pellet_2	1.045	0.45	199000	0.877	89550	1.61533e+06	0.0554375
Donor 4 - Pellet_3	1.045	0.45	208000	0.757	93600	1.61533e+06	0.0579447
Donor 4 - Pellet_1	1.05	0.48	53500	0.645	25680	1453800	0.0176641
Donor 4 - Pellet_2	1.05	0.48	74600	0.585	35808	1453800	0.0246306
Donor 4 - Pellet_3	1.05	0.48	48300	0.63	23184	1453800	0.0159472
Donor 4 - Pellet_1	1.055	0.51	49000	0.62	24990	1453800	0.0171894
Donor 4 - Pellet_2	1.055	0.51	56100	0.554	28611	1453800	0.0196801
Donor 4 - Pellet_3	1.055	0.51	36500	0.415	18615	1453800	0.0128044
Donor 5 - ToExpect_1		21	811000	0.975	17031000	1.52867e+06
Donor 5 - ToExpect_2		21	742000	0.974	15582000
Donor 5 - ToExpect_3		21	740000	0.982	15540000
Donor 5 - Supernatant_1	1.01	11	54300	0.951	597300	1.52867e+06	0.390733
Donor 5 - Supernatant_2	1.01	11	49000	0.986	539000	1.52867e+06	0.352595
Donor 5 - Supernatant_3	1.01	11	59400	0.989	653400	1.52867e+06	0.427431
Donor 5 - Supernatant_1	1.015	11	36400	0.982	400400	1.52867e+06	0.261928
Donor 5 - Supernatant_2	1.015	11	34400	0.981	378400	1.52867e+06	0.247536
Donor 5 - Supernatant_3	1.015	11	31800	0.979	349800	1.52867e+06	0.228827
Donor 5 - Supernatant_1	1.02	11	50700	1	557700	1.52867e+06	0.364828
Donor 5 - Supernatant_2	1.02	11	26900	1	295900	1.52867e+06	0.193567
Donor 5 - Supernatant_3	1.02	11	40800	0.983	448800	1.52867e+06	0.293589
Donor 5 - Supernatant_1	1.025	11	26500	1	291500	1.52867e+06	0.190689
Donor 5 - Supernatant_2	1.025	11	26800	1	294800	1.52867e+06	0.192848
Donor 5 - Supernatant_3	1.025	11	22800	1	250800	1.52867e+06	0.164065
Donor 5 - Supernatant_1	1.03	11	34400	0.981	378400	1.52867e+06	0.247536
Donor 5 - Supernatant_2	1.03	11	21800	1	239800	1.52867e+06	0.156869
Donor 5 - Supernatant_3	1.03	11	30400	1	334400	1.52867e+06	0.218753
Donor 5 - Supernatant_1	1.035	11	29000	0.976	319000	1.52867e+06	0.208679
Donor 5 - Supernatant_2	1.035	11	21900	1	240900	1.52867e+06	0.157588
Donor 5 - Supernatant_3	1.035	11	16600	1	182600	1.52867e+06	0.119451
Donor 5 - Supernatant_1	1.04	11	37900	1	416900	1.52867e+06	0.272721
Donor 5 - Supernatant_2	1.04	11	34500	1	379500	1.52867e+06	0.248256
Donor 5 - Supernatant_3	1.04	11	39700	0.983	436700	1.52867e+06	0.285674
Donor 5 - Supernatant_1	1.045	11	79300	0.983	872300	1.52867e+06	0.570628
Donor 5 - Supernatant_2	1.045	11	82700	0.992	909700	1.52867e+06	0.595094
Donor 5 - Supernatant_3	1.045	11	49300	1	542300	1.52867e+06	0.354754
Donor 5 - Supernatant_1	1.05	11	125000	1	1375000	1.52867e+06	0.899477
Donor 5 - Supernatant_2	1.05	11	121000	0.994	1331000	1.52867e+06	0.870693
Donor 5 - Supernatant_3	1.05	11	107000	1	1177000	1.52867e+06	0.769952
Donor 5 - Supernatant_1	1.055	11	110000	1	1210000	1.52867e+06	0.791539
Donor 5 - Supernatant_2	1.055	11	113000	0.994	1243000	1.52867e+06	0.813127
Donor 5 - Supernatant_3	1.055	11	98000	1	1078000	1.52867e+06	0.70519
Donor 5 - Pellet_1	1.01	0.45	2210000	0.943	994500	1.52867e+06	0.650567
Donor 5 - Pellet_2	1.01	0.45	2220000	0.927	999000	1.52867e+06	0.653511
Donor 5 - Pellet_3	1.01	0.45	2100000	0.927	945000	1.52867e+06	0.618186
Donor 5 - Pellet_1	1.015	0.47	1600000	0.929	752000	1.52867e+06	0.491932
Donor 5 - Pellet_2	1.015	0.47	1550000	0.937	728500	1.52867e+06	0.476559
Donor 5 - Pellet_3	1.015	0.47	1510000	0.92	709700	1.52867e+06	0.464261
Donor 5 - Pellet_1	1.02	0.47	1760000	0.957	827200	1.52867e+06	0.541125
Donor 5 - Pellet_2	1.02	0.47	1730000	0.941	813100	1.52867e+06	0.531901
Donor 5 - Pellet_3	1.02	0.47	1730000	0.941	813100	1.52867e+06	0.531901
Donor 5 - Pellet_1	1.025	0.49	1900000	0.948	931000	1.52867e+06	0.609027
Donor 5 - Pellet_2	1.025	0.49	1970000	0.956	965300	1.52867e+06	0.631465
Donor 5 - Pellet_3	1.025	0.49	1880000	0.941	921200	1.52867e+06	0.602617
Donor 5 - Pellet_1	1.03	0.46	1730000	0.95	795800	1.52867e+06	0.520584
Donor 5 - Pellet_2	1.03	0.46	1700000	0.938	782000	1.52867e+06	0.511557
Donor 5 - Pellet_3	1.03	0.46	1660000	0.945	763600	1.52867e+06	0.49952
Donor 5 - Pellet_1	1.035	0.455	1340000	0.984	609700	1.52867e+06	0.398844
Donor 5 - Pellet_2	1.035	0.455	1410000	0.98	641550	1.52867e+06	0.419679
Donor 5 - Pellet_3	1.035	0.455	1320000	0.975	600600	1.52867e+06	0.392891
Donor 5 - Pellet_1	1.04	0.47	1130000	0.965	531100	1.52867e+06	0.347427
Donor 5 - Pellet_2	1.04	0.47	1120000	0.956	526400	1.52867e+06	0.344352
Donor 5 - Pellet_3	1.04	0.47	1030000	0.96	484100	1.52867e+06	0.316681
Donor 5 - Pellet_1	1.045	0.5	399000	0.929	199500	1.52867e+06	0.130506
Donor 5 - Pellet_2	1.045	0.5	401000	0.916	200500	1.52867e+06	0.13116
Donor 5 - Pellet_3	1.045	0.5	371000	0.927	185500	1.52867e+06	0.121348
Donor 5 - Pellet_1	1.05	0.45	42400	0.672	19080	1.52867e+06	0.0124815
Donor 5 - Pellet_2	1.05	0.45	37100	0.696	16695	1.52867e+06	0.0109213
Donor 5 - Pellet_3	1.05	0.45	32400	0.714	14580	1.52867e+06	0.00953772
Donor 5 - Pellet_1	1.055	0.47	16200	0.708	7614	1.52867e+06	0.00498081
Donor 5 - Pellet_2	1.055	0.47	13200	0.55	6204	1.52867e+06	0.00405844
Donor 5 - Pellet_3	1.055	0.47	13500	0.85	6345	1.52867e+06	0.00415068
Donor 6 - ToExpect_1		21	901000	0.962	18921000	1.74867e+06
Donor 6 - ToExpect_2		21	875000	0.953	18375000
Donor 6 - ToExpect_3		21	847000	0.955	1.7787e+07
Donor 6 - Supernatant_1	1.01	11	21600	0.969	237600	1.74867e+06	0.135875
Donor 6 - Supernatant_2	1.01	11	14500	1	159500	1.74867e+06	0.0912124
Donor 6 - Supernatant_3	1.01	11	14900	0.955	163900	1.74867e+06	0.0937286
Donor 6 - Supernatant_1	1.015	11	59400	0.966	653400	1.74867e+06	0.373656
Donor 6 - Supernatant_2	1.015	11	33800	0.98	371800	1.74867e+06	0.212619
Donor 6 - Supernatant_3	1.015	11	39200	0.983	431200	1.74867e+06	0.246588
Donor 6 - Supernatant_1	1.02	11	45900	0.956	504900	1.74867e+06	0.288734
Donor 6 - Supernatant_2	1.02	11	48000	0.986	528000	1.74867e+06	0.301944
Donor 6 - Supernatant_3	1.02	11	39200	0.966	431200	1.74867e+06	0.246588
Donor 6 - Supernatant_1	1.025	11	54700	0.988	601700	1.74867e+06	0.344091
Donor 6 - Supernatant_2	1.025	11	51300	0.921	564300	1.74867e+06	0.322703
Donor 6 - Supernatant_3	1.025	11	43000	0.938	473000	1.74867e+06	0.270492
Donor 6 - Supernatant_1	1.03	11	31800	0.98	349800	1.74867e+06	0.200038
Donor 6 - Supernatant_2	1.03	11	43000	0.969	473000	1.74867e+06	0.270492
Donor 6 - Supernatant_3	1.03	11	40400	1	444400	1.74867e+06	0.254136
Donor 6 - Supernatant_1	1.035	11	33800	0.961	371800	1.74867e+06	0.212619
Donor 6 - Supernatant_2	1.035	11	31800	0.958	349800	1.74867e+06	0.200038
Donor 6 - Supernatant_3	1.035	11	35800	1	393800	1.74867e+06	0.2252
Donor 6 - Supernatant_1	1.04	11	58900	0.955	647900	1.74867e+06	0.370511
Donor 6 - Supernatant_2	1.04	11	51600	1	567600	1.74867e+06	0.32459
Donor 6 - Supernatant_3	1.04	11	63600	0.99	699600	1.74867e+06	0.400076
Donor 6 - Supernatant_1	1.045	11	101000	0.98	1111000	1.74867e+06	0.635341
Donor 6 - Supernatant_2	1.045	11	103000	0.993	1133000	1.74867e+06	0.647922
Donor 6 - Supernatant_3	1.045	11	119000	0.988	1309000	1.74867e+06	0.74857
Donor 6 - Supernatant_1	1.05	11	114000	1	1254000	1.74867e+06	0.717118
Donor 6 - Supernatant_2	1.05	11	122000	1	1342000	1.74867e+06	0.767442
Donor 6 - Supernatant_3	1.05	11	109000	1	1199000	1.74867e+06	0.685665
Donor 6 - Supernatant_1	1.055	11	122000	1	1342000	1.74867e+06	0.767442
Donor 6 - Supernatant_2	1.055	11	103000	0.993	1133000	1.74867e+06	0.647922
Donor 6 - Supernatant_3	1.055	11	130000	0.995	1430000	1.74867e+06	0.817766
Donor 6 - Pellet_1	1.01	0.45	2050000	0.955	922500	1.74867e+06	0.527545
Donor 6 - Pellet_2	1.01	0.45	1880000	0.945	846000	1.74867e+06	0.483797
Donor 6 - Pellet_3	1.01	0.45	2010000	0.95	904500	1.74867e+06	0.517251
Donor 6 - Pellet_1	1.015	0.48	2260000	0.955	1084800	1.74867e+06	0.620358
Donor 6 - Pellet_2	1.015	0.48	2170000	0.931	1041600	1.74867e+06	0.595654
Donor 6 - Pellet_3	1.015	0.48	2100000	0.927	1008000	1.74867e+06	0.576439
Donor 6 - Pellet_1	1.02	0.45	1980000	0.923	891000	1.74867e+06	0.509531
Donor 6 - Pellet_2	1.02	0.45	1890000	0.937	850500	1.74867e+06	0.486371
Donor 6 - Pellet_3	1.02	0.45	1960000	0.938	882000	1.74867e+06	0.504384
Donor 6 - Pellet_1	1.025	0.455	1680000	0.933	764400	1.74867e+06	0.437133
Donor 6 - Pellet_2	1.025	0.455	1720000	0.936	782600	1.74867e+06	0.447541
Donor 6 - Pellet_3	1.025	0.455	1650000	0.917	750750	1.74867e+06	0.429327
Donor 6 - Pellet_1	1.03	0.46	1680000	0.948	772800	1.74867e+06	0.441937
Donor 6 - Pellet_2	1.03	0.46	1620000	0.952	745200	1.74867e+06	0.426153
Donor 6 - Pellet_3	1.03	0.46	1620000	0.946	745200	1.74867e+06	0.426153
Donor 6 - Pellet_1	1.035	0.48	1540000	0.965	739200	1.74867e+06	0.422722
Donor 6 - Pellet_2	1.035	0.48	1360000	0.963	652800	1.74867e+06	0.373313
Donor 6 - Pellet_3	1.035	0.48	1530000	0.955	734400	1.74867e+06	0.419977
Donor 6 - Pellet_1	1.04	0.5	787000	0.959	393500	1.74867e+06	0.225029
Donor 6 - Pellet_2	1.04	0.5	845000	0.962	422500	1.74867e+06	0.241613
Donor 6 - Pellet_3	1.04	0.5	830000	0.927	415000	1.74867e+06	0.237324
Donor 6 - Pellet_1	1.045	0.49	184000	0.863	90160	1.74867e+06	0.0515593
Donor 6 - Pellet_2	1.045	0.49	176000	0.865	86240	1.74867e+06	0.0493176
Donor 6 - Pellet_3	1.045	0.49	156000	0.848	76440	1.74867e+06	0.0437133
Donor 6 - Pellet_1	1.05	0.55	46400	0.8	25520	1.74867e+06	0.014594
Donor 6 - Pellet_2	1.05	0.55	29700	0.682	16335	1.74867e+06	0.0093414
Donor 6 - Pellet_3	1.05	0.55	37200	0.691	20460	1.74867e+06	0.0117003
Donor 6 - Pellet_1	1.055	0.5	37100	0.714	18550	1.74867e+06	0.0106081
Donor 6 - Pellet_2	1.055	0.5	22300	0.758	11150	1.74867e+06	0.00637629
Donor 6 - Pellet_3	1.055	0.5	27700	0.61	13850	1.74867e+06	0.00792032
